# Supplementary material for: PURPL and NEAT1 Long Non-Coding RNAs Are Modulated in Vascular Smooth Muscle Cell Replicative Senescence
Source: Biomedicines. 2023 Dec 6;11(12):3228. doi: 10.3390/biomedicines11123228 (PMC10740529; doi:10.3390/biomedicines11123228)
Supplement: Supplementary file 1 [file biomedicines-11-03228-s001.zip]

Archive with 6 entries (6 files):
- Supplementary Figure S1.JPG
- Supplementary Table S1.xlsx
- Supplementary Table S2.xlsx
- Supplementary Table S3.xlsx
- Supplementary Table S4.xlsx
- Supplementary Table S5.xlsx
