# Supplementary material for: PURPL and NEAT1 Long Non-Coding RNAs Are Modulated in Vascular Smooth Muscle Cell Replicative Senescence
Source: Biomedicines. 2023 Dec 6;11(12):3228. doi: 10.3390/biomedicines11123228 (PMC10740529; doi:10.3390/biomedicines11123228)
Supplement: Supplementary file 1 [file biomedicines-11-03228-s001.zip › Supplementary Table S3.xlsx]

## Sheet: Ct-HK genes
Supplementary Table S3: DDCt housekeeping genes
sampleID	BiolReplicates	CYC	EIF	RPSA	geoMean OLD	dCt	2^-(dCt)
R1_young	may set	21.3665	21.0023	19.6471
R2_young	may set	22.286	21.228	18.0794
R3_young	may set	22.22	22.22	19.49	20.7902
R4_Old	may set	21.737	19.1378	20.0387
R5_old	may set	23.1347	20.1872	19.4162
R6_old	may set	23.18	21.09	20.98	20.9436	0.153409	0.899124
R7_young	oct set	24.0993	21.4774	20.3737
R8_young	oct set	23.3919	21.2365	20.0263
R9_young	oct set	23.3962	21.9907	19.6011	21.6796
R10_old	oct set	24.5086	22.5029	21.2495
R11_old	oct set	22.9762	20.9098	19.975
R12_old	oct set	22.6122	20.3627	19.3549	21.5498	-0.129844	1.09418
