# Supplementary material for: PURPL and NEAT1 Long Non-Coding RNAs Are Modulated in Vascular Smooth Muscle Cell Replicative Senescence
Source: Biomedicines. 2023 Dec 6;11(12):3228. doi: 10.3390/biomedicines11123228 (PMC10740529; doi:10.3390/biomedicines11123228)
Supplement: Supplementary file 1 [file biomedicines-11-03228-s001.zip › Supplementary Table S5.xlsx]

## Sheet: Foglio1
Supplementary Table S5: actual p values for all experiments
FIG.1	p-Value	p-Value Summary	FIG.2	p-Value	p-Value Summary	FIG.3	p-Value	p-Value Summary	FIG.4	p-Value	p-Value Summary	FIG.5	p-Value	p-Value Summary	FIG.6	p-Value	p-Value Summary	FIG.7	p-Value	p-Value Summary
SA-𝛃-gal activity	0.0195	*	F-actin area	0.0001	***	PCNA			LMNB1			RRAD			SASP			CDKN2B-AS1	0.5423	ns
GLB1			DAPI area	0.0243	*	mRNA	0.0001	***	mRNA	0.0011	**	mRNA	0.0018	**	IL1beta			GAS5	0.9882	ns
mRNA	0.0364	*	NMA			Protein	0.0492	*	Protein	0.0242	*	Protein	0.0169	*	mRNA	0.0318	*	H19	0.9882	ns
			Normal	0.0016	**	Proliferation assay			HMGB1						Protein	0.033169	*	HOTAIR	0.6288	ns
			Small (Mitotic)	-	ns	T0	>0,9999	ns	mRNA	0.0093	**				IL6			MALAT1	0.9882	ns
			Small and Regular (Apoptotic)	0.4226	ns	T24	<0,0001	***	p16						mRNA	0.0077	**	MEG3	0.3429	ns
			Small and Irregular	-	ns	T48	<0,0001	***	mRNA	0.0208	*				Protein	0.022972	*	MIR31HG	>0,9999	ns
			Large and Regular (Senescent)	0.0127	*	T72	<0,0001	***	p21						IL8			NEAT1	0.0256	*
			Large and Irregular	0.1835	ns	T96	<0,0001	***	mRNA	0.0082	**				mRNA	0.0035	**	PURPL	0.0256	*
			Irregular	0.5038	ns	Cell cycle			Protein	0.0262	*				MMP3			SBLC	0.3429	ns
						G0/G1	0.0001	***	p53						mRNA	0.0166	*	SNHG12	0.9504	ns
						S	0.0051	**	mRNA	0.0530	ns				Protein	0.004994	**	TUG1	0.9882	ns
						G2/M	0.0038	**	Protein	0.0350	*
						Boyden Chamber	0.0044	**
